# Supplementary material for: Predictable Factors of People with Asymmetrical Hearing Loss Wearing a Hearing Aid in the Worse Ear Only
Source: J Clin Med. 2023 Mar 14;12(6):2251. doi: 10.3390/jcm12062251 (PMC10059651; doi:10.3390/jcm12062251)
Supplement: Supplementary file 1 [file jcm-12-02251-s001.zip]

Archive with 1 entries (1 files):
- jcm-2255086-supplementary.pdf
